# Supplementary material for: Noninvasive Measurement of Carbon Dioxide during One-Lung Ventilation with Low Tidal Volume for Two Hours: End-Tidal versus Transcutaneous Techniques
Source: PLoS One. 2015 Oct 14;10(10):e0138912. doi: 10.1371/journal.pone.0138912 (PMC4605619; doi:10.1371/journal.pone.0138912)
Supplement: S1 Dataset — (XLSX) [file pone.0138912.s001.xlsx]

## Sheet: 工作表1
select	hsno	surgery	place	venti0	vt0	rr0	ptco20	pto20	pco20	po20	petco20	spo20	venti1	vt1	rr1	ptco21	pto21	pco21	po21	petco21	spo21	venti2	vt2	rr2	ptco22	pto22	pco22	po22	petco22	spo22	ptco23	pto23	pco23	po23	petco23	spo23	ptco24	pto24	pco24	po24	petco24	spo24	ptco25	pto25	pco25	po25	petco25	spo25
0	2221467	3	2	1	530	10	73	93			41	98	1	530	10	69	106	47	253	32	98	2	370	14	69	145	47	368	37	99	68	71	51	79	40	93	78	86	59	92	45	94	76	190	53	301	41	99
0	2220837	1	2	1	480	14	49	59			38	100	1	470	14	49	83	57	170	37	98	2	360	14	57	48	55	92	45	94	55	47	55	77	46	92	56	56	57	75	47	92	56	59	58	76	47	92
0	2220118	1	3	1	580	12	51	117			34	100	1	570	12	50	98	43	221	34	100	2	380	14	52	89	47	131	37	98	52	63	49	86	39	95	50	79	50	112	40	97	47	98	46	178	32	100
0	2220647	1	3	1	430	14	50	177			29	100	1	450	14	51	186	39	237	29	100	2	310	14	56	163	43	218	37	100	58	111	48	130	40	99	59	149	47	181	43	100	66	198	55	342	49	100
0	2221472	1	3	1	550	14	47	162			35	98	1	480	14	43	173	39	178	32	98	2	380	14	47	127	45	107	36	96	47	110	47	97	38	94	38	126	45	102	39	95	41	141	46	116	39	96
0	2220993	1	3	1	690	10	48	69			34	97	1	630	10	42	66	40	87	29	96	2	360	15	47	48	47	63	33	90	47	64	45	79	35	92	44	66	43	90	34	93	43	70	43	78	34	95
0	2222439	1	3	1	500	12	45	88			48	96	1	540	12	41	81	39	88	32	96	2	330	15	51	77	47	80	38	94	50	72	47	74	38	92	52	82	48	80	41	95	53	89	49	84	43	95
0	2222271	2	3	1	550	12	42	122			35	99	1	670	12	49	10	44	192	37	100	2	300	15	60	63	55	69	47	96	64	60	57	67	51	95	69	77	60	93	52	96	64	67	57	80	49	96
0	2222777	2	2	1	540	10	69	114			48	96	1	540	10	69	114	58	253	48	96	2	340	16	71	94	65	131	46	97	72	86	65	98	45	95	72	95	62	107	48	95	73	100	63	135	47	95
0	2222417	1	3	1	450	14	42	105			32	97	1	460	14	43	138	39	178	36	99	2	310	16	50	92	47	90	37	95	51	114	49	109	38	96	51	88	48	78	39	93	51	102	46	110	40	96
0	2222894	2	2	1	540	12	47	93			32	97	1	540	12	49	77	48	126	32	96	2	410	14	50	63	50	93	36	95	51	69	52	77	38	93	52	70	53	80	38	97	52	76	55	93	40	96
0	2217344	3	2	1	392	16	60	167			49	99	1	490	14	48	117	43	277	37	99	2	360	16	57	81	56	91	45	96	56	71	50	77	46	93	57	76	55	79	47	95	55	80	55	81	47	94
0	2223419	1	2	1	480	12	44	139			32	99	1	500	12	47	103	49	192	30	98	2	470	12	48	74	46	89	34	93	48	131	47	221	33	97	48	83	47	87	33	93	47	92	48	99	34	95
0	2223705	1	3	1	430	12	54	91			44	99	1	460	14	47	95	45	207	37	98	2	390	14	50	57	52	73	38	93	51	54	52	67	40	93	50	60	52	68	41	92	50	85	53	97	43	96
0	2223196	1	2	1	430	11	59	107			41	96	1	460	11	53	94	52	133	41	95	2	226	15	53	88	54	77	39	92	53	72	52	59	36	88	50	71	50	62	33	89	49	83	51	73	35	92
0	2223968	1	3	1	460	10	52	165			46	99	1	410	10	48	166	44	276	36	100	2	330	15	45	113	44	126	36	99	45	179	44	318	34	99	43	172	42	337	34	99	43	157	40	378	34	100
0	2222056	1	2	1	490	15	54	83			31	100	1	410	15	58	93	61	185	32	100	2	330	15	59	96	60	176	39	100	53	94	59	146	42	100	52	101	61	138	41	100	53	101	60	169	39	100
0	2226342	2	2	1	520	10	58	117			39	99	1	550	12	55	119	50	256	33	98	2	260	15	87	66	80	66	55	82	72	78	71	78	45	93	69	78	65	72	46	91	60	75	62	64	40	90
